# Supplementary material for: Assessment of Different Feature Extraction Methods for Discriminating Expressed Emotions during Music Performance towards BCMI Application
Source: Sensors (Basel). 2023 Feb 17;23(4):2252. doi: 10.3390/s23042252 (PMC9967688; doi:10.3390/s23042252)
Supplement: Supplementary file 1 [file sensors-23-02252-s001.zip]

Archive with 1 entries (1 files):
- sensors-2157324-supplementary.pdf
